# Supplementary material for: Patient Engagement in Oncology Practice: A Qualitative Study on Patients’ and Nurses’ Perspectives
Source: Int J Environ Res Public Health. 2022 Sep 15;19(18):11644. doi: 10.3390/ijerph191811644 (PMC9517681; doi:10.3390/ijerph191811644)
Supplement: Supplementary file 1 [file ijerph-19-11644-s001.zip]

Archive with 1 entries (1 files):
- ijerph-1895628-supplementary.pdf
